# Supplementary material for: A Survival Tree of Advanced Melanoma Patients with Brain Metastases Treated with Immune Checkpoint Inhibitors
Source: Cancers (Basel). 2023 May 26;15(11):2922. doi: 10.3390/cancers15112922 (PMC10252066; doi:10.3390/cancers15112922)
Supplement: Supplementary file 1 [file cancers-15-02922-s001.zip]

Archive with 1 entries (1 files):
- cancers-2324666-supplementary.pdf
